# Supplementary material for: Two new non-spiny Solanum species from the Bolivian Andes (Morelloid Clade)
Source: PhytoKeys. 2015 Mar 20;(47):97–109. doi: 10.3897/phytokeys.47.4423 (PMC4389089; doi:10.3897/phytokeys.47.4423)
Supplement: Supplementary material 1 — Occurrence records of Solanum alliariifolium and Solanum rhizomatum [file phytokeys-047-097-s001.xlsx]

## Sheet: COLLEXTRACT_26-08-2014_at_16-16
brahms	collector	number	suffix	addcoll	type	dups	subherb	day	month	year	species	detby	detday	detmonth	detyear	country	majorarea	minorarea	gazetteer	locality_notes	habitat	latlong	latdec	longdec	llorig	alt	altmax	altrange	flowering/fruiting	plantdescription	geodata
35376	Wood, J.R.I.	19134		Mendoza, M.		BOLV,K		20	2	2003	Solanum_rhizomatum	Särkinen, T.	20	10	2012	Bolivia	Santa Cruz	Caballero	Saipina	Carretera de Pulquina a Saipina a 0.5km al oeste de la cumbre.	Frecuente bajo sombra de arbustos y arboles espinosos._x000D_ _x000D_ En montañas bien pendientes, mataral seco con arboles y arbustos espinosos. _x000D_ _x000D_	18°05'58" S, 64°30'56" W Alt: 1788m	-18.0994	-64.5156		1788	0	1788	fl	Hierba erecta parece anual, de hasta 40 cm. Flores cremoso-blanco, anteras amarillas.	Bolivia, Department: Santa Cruz, Province: Caballero, Saipina: Carretera de Pulquina a Saipina a 0.5km al oeste de la cumbre.
35409	Wood, J.R.I.	20266		Huaylla, H.		K,LPB		25	2	2004	Solanum_rhizomatum	Särkinen, T.	20	10	2012	Bolivia	Cochabamba	Campero	Villa Granada	Ca. 5 km de Villa Granada hacia Peña Colorada.	Frecuente, crece en sombra con algo de protección de Prosopis._x000D_ _x000D_ Valle angosto con laderas rocosas sueltas, árboles dispersos con algunos matorrales.	18°12'10" S, 65°00'09" W Alt: 2201m	-18.2029	-65.0025		2201	0	2201	fl	Hierba erecta de corta vida, posiblemente anual, 15 cm de altura; corola cremosa a azúl palida.	Bolivia, Department: Cochabamba, Province: Campero, Villa Granada: Ca. 5 km de Villa Granada hacia Peña Colorada.
35431	Wood, J.R.I.	21590		Mercado, M.		K		10	2	2005	Solanum_rhizomatum	Särkinen, T.	20	10	2012	Bolivia	Cochabamba	Cercado		En la salida de Cochabamba hacia el Valle Alto pasando La Tanca y unos dos kilometros antes de la Angostura.	Locally abundant under well-grown Prosopis bushes._x000D_ _x000D_ Valle seco con laderas cubiertas con matorrales xerofìticos de sustitución.	17°30'24" S, 66°05'35" W Alt: 2676m	-17.5067	-66.0931		2676	0	2676	fl	Erect herb, probably perennial appearing after the rain. Corolla: white to pale blue, anthers: deep yellow.	Bolivia, Department: Cochabamba, Province: Cercado: En la salida de Cochabamba hacia el Valle Alto pasando La Tanca y unos dos kilometros antes de la Angostura.
54702	Wood, J.R.I.	17690				K		4	3	2002	Solanum_rhizomatum	Särkinen, T.	20	10	2012	Bolivia	Cochabamba	Capinota	Playa Ancha	Playa Ancha, c. 3km N of Capinota towards Cochabamba.		17°43' S, 66°14' W Alt: 2300m	-17.7167	-66.2333		2300	0	2300	fl	Perennial herb with rhizomatous root system, growing in colonies. Stems to 25cm high, corolla white, flushed blue. Anthers orange. River valley lined with steep eroded hills with crumbly soil and covered in open dry bushland. Scattered colonies on st	Bolivia, Department: Cochabamba, Province: Capinota, Playa Ancha: Playa Ancha, c. 3km N of Capinota towards Cochabamba.
54703	Wood, J.R.I.	11974				K		30	3	1997	Solanum_rhizomatum	Särkinen, T.	20	10	2012	Bolivia	Potosí	Nor Chichas	Cotagaita N	4km N of Cotagaita on road to Potosi		20°50' S, 65°41' W Alt: 2900m	-20.8333	-65.6833		2900	0	2900	fl,fr	Annual herb with ascending stems. Corolla very pale blue, anthers orange. Shallow gully in dense spiny bushland in open, dry gravelly plain. Local, on shaded gully sides under dense growth of spiny shrubs.	Bolivia, Department: Potosí, Province: Nor Chichas, Cotagaita N: 4km N of Cotagaita on road to Potosi
60537	Mendoza, M.	529		Ledezma, R.		K		17	3	2003	Solanum_rhizomatum	Särkinen, T.	20	10	2012	Bolivia	Santa Cruz	Vallegrande	Choroquetal	Choroquetal, ca. 5km de VAlle grande sobre la carretera a Mataral, entrando ca. 500m, sobre la senda hacia Chacateal	Frecuente localmente, creciendo en lugares con algo de desperdicios, lugar algo humedo, lado del sendero. Bosque seco algo degradado por pastoreo en montanas de poca altura y suelos pedregosos, algunos cultivares abandonados en lugares planos.	18°28'07" S, 64°07'25" W Alt: 1932m	-18.4678	-64.1208		1932	0	1932	fl,fr	Hierba perenial, erecta, ca. 20cm; flores blancas, con anteras amarillas, frutos inmaduros	Bolivia, Department: Santa Cruz, Province: Vallegrande, Choroquetal: Choroquetal, ca. 5km de VAlle grande sobre la carretera a Mataral, entrando ca. 500m, sobre la senda hacia Chacateal
60538	Mendoza, M.	449		Calzadilla, E.		K		19	1	2003	Solanum_rhizomatum	Särkinen, T.	20	10	2012	Bolivia	Santa Cruz	Vallegrande	Cerro los Tres Pilares	Pueblo de Vallegrande, Cerro los Tres Pilares, 100-150m antes de llegar a la cima sobre el cendero hacia el pueblo	Frecuente localmente, creciendo entre Gramineas y piedras. Lugas algo humedo y plano, suelo areno-pedregoso, presencia de arbustos de Asteraceae, Acacias, y pastos en los alrededores, lugar algo humedo.	18°29'21" S, 64°07'13" W Alt: 2236m	-18.4868	-64.1188		2236	0	2236	fl,fr	Hierba ca. 15cm, erecta. Raiz profunda y extendida de la cual nace retonos, flores blancas y lilas suave (separados en una inflorescencia) centro verde amarillento, frutos verde blanquecino, inmaduros	Bolivia, Department: Santa Cruz, Province: Vallegrande, Cerro los Tres Pilares: Pueblo de Vallegrande, Cerro los Tres Pilares, 100-150m antes de llegar a la cima sobre el cendero hacia el pueblo
60855	Steinbach, R.F.	721				US		20	2	1967	Solanum_rhizomatum	Särkinen, T.	20	10	2012	Bolivia	Cochabamba	Campero	Mizque	Mizque Prov. Campero Dpto. Cochabamba	entre los terrenos de cultivo	Alt: 2020m	-17.9374	-65.3448		2020	0	2020	fl	Herbacea comun erecta 0.5mts. Flores blanco, anteras amarillo vivo	Bolivia, Department: Cochabamba, Province: Mizque, Mizque: Mizque Prov. Campero Dpto. Cochabamba
60856	Ochoa, C.M.	15548		Salas, A.		US		28	2	1984	Solanum_rhizomatum	Särkinen, T.	20	10	2012	Bolivia	Santa Cruz	Vallegrande	Las Cañas	Las Cañas		Alt: 2500m	0	0		2500	0	2500	fl		Bolivia, Department: Santa Cruz, Province: Vallegrande: Las Cañas
63444	Nee, M.	33947		Coimbra S, G.		G		1	2	1987	Solanum_rhizomatum	Särkinen, T.	20	10	2012	Bolivia	Santa Cruz	Vallegrande	10 km NNW of Vallegrande	10 km by air NNW of Vallegrande	Rocky grazed hillside with scattered gnarled trees and shrubs	18°23' S, 64°08' W Alt: 1850m	-18.3833	-64.1333	SPEC	1850	0	1850	fl	Herbs to 20 cm tall, from a rhizome; corolla white or pale violet, with yellow-green star	Bolivia, Department: Santa Cruz, Province: Vallegrande, 10 km NNW of Vallegrande: 10 km by air NNW of Vallegrande
94454	Schmitt, G.	27	A	Schmitt, D.		MO		22	2	1984	Solanum_rhizomatum	Särkinen, T.	0	0	2013	Bolivia	Santa Cruz	Florida		4 km by road W of Mataral. Xeromorphic forest - open area.		18°09'21" S, 64°15'17" W Alt: 1300m	-18.1558	-64.2547		1300	0	1300	fl	Low growing up to 0.5 m, flowers white.	Bolivia, Department: Santa Cruz, Province: Florida: 4 km by road W of Mataral. Xeromorphic forest - open area.
95423	Nee, M.	36536		Solomon, J.C.		MO,NY,USZ		8	3	1988	Solanum_rhizomatum	Särkinen, T.	0	0	2014	Bolivia	Santa Cruz	Vallegrande		4km SW El Trigal	Associates: Prosopis kuntzei, Porlieria	0°00' S, 0°00' W Alt: 1600m	-18.3333	-64.1667	Specimen	1600	0	1600	fl		Bolivia, Department: Santa Cruz, Province: Vallegrande: 4km SW El Trigal
95424	Nee, M.	36252		Saldías, M.		MO,NY,USZ		6	2	1988	Solanum_rhizomatum	Särkinen, T.	0	0	2014	Bolivia	Santa Cruz	Florida		Within the Flora de la Region del Parque Nacional Amboro, but above the 700 m countour, 3km S Mataral		0°00' S, 0°00' W Alt: 1425m	-18.1333	-64.2167	Specimen	1425	0	1425	fl		Bolivia, Department: Santa Cruz, Province: Florida: Within the Flora de la Region del Parque Nacional Amboro, but above the 700 m countour, 3km S Mataral
35437	Wood, J.R.I.	21774		Huaylla, H. & Haigh, A.		K		5	3	2005	Solanum_alliariifolium	Nee, M.	0	0	2007	Bolivia	Santa Cruz	Vallegrande		Carretera entre Vallegrande y Pucara.	Una pequeña colonia, en barro seco al lado del camino._x000D_ _x000D_ Lomas grandes con restos de bosque Boliviano Tucumano en las quebradas y lugares protegidos, pasando a lugares abiertos y pastizales.	18°35'49" S, 64°07'34" W Alt: 2673m	-18.597	-64.1261		2673	0	2673	fl	Hierba probablemente perennial muy ramificado en la base con muchos tallos procumbentes de 20 -30 cm de largo; flores azules pálido; antera amarilla.	Bolivia, Department: Santa Cruz, Province: Vallegrande: Carretera entre Vallegrande y Pucara.
54749	Wood, J.R.I.	9317			potential	K		4	2	1995	Solanum_alliariifolium	Särkinen, T.	20	10	2012	Bolivia	Cochabamba	Carrasco	Sehuencas surroundings	5km above Sehuencas towards Monte Puncu	In marshy clearing in open, moist cloud forest.	Alt: 2500m	-17.524	-65.307		2500	0	2500	fl,fr	Decumbent herb, rooting at the nodes. Corolla purple-blue, anthers yellow.	Bolivia, Department: Cochabamba, Sehuencas surroundings: 5km above Sehuencas towards Monte Puncu
60528	Ochoa, C.M.	12022				US		25	3	1978	Solanum_alliariifolium	Särkinen, T.	20	10	2012	Bolivia	Cochabamba	Carrasco	De Episana	de Episana a Sehuancas via Montepuna		Alt: 2500m	-17.5285	-65.273		2500	0	2500	fl		Bolivia, Department: Cochabamba, De Episana: de Episana a Sehuancas via Montepuna
60701	Cárdenas, M.	5716				US		0	11	1959	Solanum_alliariifolium	Särkinen, T.	20	10	2012	Bolivia	Cochabamba	Carrasco		Sehuenka- Totora	sandy soil	Alt: 2800m	-17.7066	-65.2464		2800	0	2800	fl	creeping; blue lilac	Bolivia: Sehuenka- Totora
60702	Cárdenas, M.	4663			potential	US		0	1	1951	Solanum_alliariifolium	Särkinen, T.	20	10	2012	Bolivia	Cochabamba	Carrasco		near sagumillas (Totora)	On grassy open meadow	Alt: 2700m	0	0		2700	0	2700	fl	Height 10-20 cm; flowers blue	Bolivia, Department: Cochabamba: near sagumillas (Totora)
60703	Cárdenas, M.	5942				K		0	1	1961	Solanum_alliariifolium	Särkinen, T.	20	10	2012	Bolivia				jatum Pino, Carvasco	Sandy soil	Alt: 3200m	0	0		3200	0	3200	fl	prostrate; flowers blue	Bolivia: jatum Pino, Carvasco
60704	Wood, J.R.I.	12710				K		18	10	1997	Solanum_alliariifolium	Särkinen, T.	20	10	2012	Bolivia	Chuquisaca	Belisario Boeto		ca. 5 km S of Nuevo Mundo at summit of road to Villa Serrano	Steep hillsides covered in dense Tucuman (podocarpus) forest with occasional clearnings, dry except by steams. Locall frequent. In moist grassy places in a forest track	Alt: 2300m	-19.0014	-64.3147		2300	0	2300	fl	Slender herb c. 10 m high. Corolla eep blue. Anthers yellow,	Bolivia, Department: Chuquisaca: Boeto. ca. 5 km S of Nuevo Mundo at summit of road to Villa Serrano
70810	Vargas C, I.	787				MO		3	11	1990	Solanum_alliariifolium	Särkinen, T.	0	0	2013	Bolivia	Santa Cruz	Vallegrande	Huasacañada	5 km al S de la ciudad de Vallegrande	Vegetación natural en los cercos que dividen los terrenos cultivados y algunos barbechos abandonados, en general muy alterado.	18°31'30" S, 64°05'42" W Alt: 2050m	-18.525	-64.095	SPEC	2050	0	2050	fl	Planta postrada, extendia 50 m sobre otras hierbas; flores blancas, estambres amarillos.	Bolivia, Department: Santa Cruz, Province: Vallegrande, Huasacañada: 5 km al S de la ciudad de Vallegrande
72875	Nee, M.	40315				NY		15	12	1990	Solanum_alliariifolium	Särkinen, T.	0	8	2013	Bolivia	Santa Cruz	Vallegrande		6.5km by air SW of Guadalupe on road to Pucara, at turnoff to Santa Ana	Grazed slopes with brush and a few patches of trees, probably formerly cloud forest, with Podocarpus parlatorei, Myrica, Alnus acuminata	18°36' S, 64°07' W Alt: 2675m	-18.6	-64.1167	SPEC	2675	0	2675	fl	Decumbent herb, rhizomatous; flowers nodding, corolla pale violet; anthers yellow	Bolivia, Department: Santa Cruz, Province: Vallegrande: 6.5km by air SW of Guadalupe on road to Pucara, at turnoff to Santa Ana
72876	Nee, M.	36631		Solomon, J.	potential	NY		10	3	1988	Solanum_alliariifolium	Särkinen, T.	0	8	2013	Bolivia	Cochabamba	Carrasco		Narrow canyon of Rio Monte Puncu, 5km NE of Monte Puncu, 10km by air NW of Epizana	cloud forest with short trees, some cleared for pastures, Alnus acuminata ssp. acuminata	17°33' S, 65°16' W Alt: 2700 - 2750m	-17.55	-65.2667	SPEC	2700	2750	2700 - 2750	fl	Herb, +- decumbent among pasture grasses, rooting; flowers nodding, odorless, violet-blue, with dark purple ring at base and yellow-green in center; anthers yellow; aspect in field of sect. Dulcamara although looks much like sect. Solanum	Bolivia, Department: Cochabamba, Province: Carrasco: Narrow canyon of Rio Monte Puncu, 5km NE of Monte Puncu, 10km by air NW of Epizana
72877	Lozano, R.	1787		Serrano, M.; et al	potential	NY		26	12	2005	Solanum_alliariifolium	Särkinen, T.	0	8	2013	Bolivia	Chuquisaca	Hernando Siles		Laguna Milagros	Area abierta rocosa; pastizal bajo y area pedregosa con pequenas colonias de matorral ralo de Baccharis sp.; en la parte baja bordeando la laguna Eleocharis sp. 40% del perimetro de la laguna colindando con bosque de Podocarpus parlatorei	20°17'16" S, 64°02'56" W Alt: 1993m	-20.286	-64.0427	SPEC	1993	0	1993	fl	Hierba rastrera ca. 50cm de largo; inflorescencia en racimos circundantes; corola estrellada blanca; androceo connivente amarillo; abundante a orillas de Laguna	Bolivia, Department: Chuquisaca, Province: Hernando Siles: Laguna Milagros
72878	Jiménez, M.	603		Villalobos, J. & Apaza, O.		NY		11	8	2007	Solanum_alliariifolium	Särkinen, T.	0	8	2013	Bolivia	Chuquisaca	Hernando Siles		Primera Seccion Monteagudo, Canton Fernandez, Comunidad Vallecito	Bosque Tucumano Boliviano, piso montano; dominado por Myrtaceas, Cedrela spp., Podocarpus parlatorei y Alnus acuminata; la vegetacion baja esta dominada por Chusquea sp., helechos y Apiaceas	20°12'43" S, 64°18'03" W Alt: 2314m	-20.2072	-64.3005	SPEC	2314	0	2314	fl	Hierba semirastrera de flores con petalos blancos y estambres amarillos	Bolivia, Department: Chuquisaca, Province: Hernando Siles: Primera Seccion Monteagudo, Canton Fernandez, Comunidad Vallecito
94451	Villalobos, J.	927		Jimenez, M. & Apaza, O.	potential	MO		9	11	2007	Solanum_alliariifolium	Särkinen, T.	0	0	2013	Bolivia	Chuquisaca	Hernando Siles		Primera Sección Monteagudo, Cantón Fernández, Comunidad Vallecito. Aprox 400 m. del campamento. Retorno al campamento, sobre camino con bosque de P. parlatorei en los bordes.		20°12'18" S, 64°17'58" W Alt: 2456m	-20.205	-64.2994	SPEC	2456	0	2456	fl	Hierba pequeña 0,20-0,30 m. Flores pequeñas blancas.	Bolivia, Department: Chuquisaca, Province: Hernando Siles: Primera Sección Monteagudo, Cantón Fernández, Comunidad Vallecito. Aprox 400 m. del campamento. Retorno al campamento, sobre camino con bosque de P. parlatorei en los bordes.

## Sheet: alliariifolium
brahms	species	latitude	longitude
35437	Solanum_alliariifolium	-18.597	-64.1261
54749	Solanum_alliariifolium	-17.524	-65.307
60528	Solanum_alliariifolium	-17.5285	-65.273
60701	Solanum_alliariifolium	-17.7066	-65.2464
60704	Solanum_alliariifolium	-19.0014	-64.3147
70810	Solanum_alliariifolium	-18.525	-64.095
72875	Solanum_alliariifolium	-18.6	-64.1167
72876	Solanum_alliariifolium	-17.55	-65.2667
72877	Solanum_alliariifolium	-20.286	-64.0427
72878	Solanum_alliariifolium	-20.2072	-64.3005
94451	Solanum_alliariifolium	-20.205	-64.2994

## Sheet: rhizomatum
brahms	species	latitude	longitude
35376	Solanum_rhizomatum	-18.0994	-64.5156
35409	Solanum_rhizomatum	-18.2029	-65.0025
35431	Solanum_rhizomatum	-17.5067	-66.0931
54702	Solanum_rhizomatum	-17.7167	-66.2333
54703	Solanum_rhizomatum	-20.8333	-65.6833
60537	Solanum_rhizomatum	-18.4678	-64.1208
60538	Solanum_rhizomatum	-18.4868	-64.1188
60855	Solanum_rhizomatum	-17.9374	-65.3448
63444	Solanum_rhizomatum	-18.3833	-64.1333
94454	Solanum_rhizomatum	-18.1558	-64.2547
95423	Solanum_rhizomatum	-18.3333	-64.1667
95424	Solanum_rhizomatum	-18.1333	-64.2167
